# Supplementary material for: The N-Terminal α-Helix of Potato Virus X-Encoded RNA-Dependent RNA Polymerase Is Required for Membrane Association and Multimerization
Source: Viruses. 2022 Aug 28;14(9):1907. doi: 10.3390/v14091907 (PMC9504981; doi:10.3390/v14091907)
Supplement: Supplementary file 1 [file viruses-14-01907-s001.zip › Table S1.xlsx]

## Sheet: Sheet1
RdRp1-dorF	GTACAAAAAAGCAGGCTTCATGGCCAAGGTGCGCGAGGTTTAC
RdRp1020-dorR	CAAGAAAGCTGGGTCCCGACGTGATTTAATTAATTGTCTGACTTTGGC
RdRp34-dorF	GTACAAAAAAGCAGGCTTCATGACAGACTCCACCACAAAAACTC
RdRp124-dorF	GTACAAAAAAGCAGGCTTCATGGCTCAAACGGTTGAAGCGGCTAATG
RdRp871-dorF	GTACAAAAAAGCAGGCTTCATGGTGATTCCACCACAGATCTTCC
RdRp1248-dorR	CAAGAAAGCTGGGTCCCGACGATCCACCGGGTGGAAATCAACTG
101-Zt-F	GCTTTCTTGTACAAAGTGGTGC
101-Zt-R	TTGTACAAACTTGTGATctcgagCGTGTC
101-RdRp816-Pd-F	cgagATCACAAGTTTGTACAAATGGCCAAGGTGCGCGAGGTTTAC
101-RdRp816-Pd-R	CACCACTTTGTACAAGAAAGCTCTCCTGATGCAGTACAAGTG
101-RdRp925-1248-Pd-F	cgagATCACAAGTTTGTACAAATGAAGAAAACTATGATGCAGCTC
101-RdRp925-1248-Pd-R	CACCACTTTGTACAAGAAAGCATCCACCGGGTGGAAATCAACTG
RdRp-A2S-Pd-F	CCATGAGCAAGGTGCGCGAGGTTTACC
RdRp-A2S-Pd-R	CCTTGACTGTCCTAACATACAAGAAGAGCTGC
RdRp-A2S-Zt-F	CTTCTTGTATGTTAGGACAGTCAAGGTCGC
RdRp-A2S-Zt-R	CCTCGCGCACCTTGCTCATGGTGAAGG
RdRp-KR-Pd-F	GGCCGGCGTGGGAGAGGTTTACC
RdRp-KR-Pd-R	CCTTGACTGTCCTAACATACAAGAAGAGCTGC
RdRp-KR-Zt-F	CTTCTTGTATGTTAGGACAGTCAAGGTCGC
RdRp-KR-Zt-R	CCTCTCCCACGCCGGCCATGGTG
RdRp-VVF-Pd-F	CAAGGGCCGCGAGGGATACCAATCTGGTACAGACTCCACCAC
RdRp-VVF-Pd-R	CCTTGACTGTCCTAACATACAAGAAGAGCTGC
RdRp-VVF-Zt-F	CTTCTTGTATGTTAGGACAGTCAAGGTCGC
RdRp-VVF-Zt-R	CTGTACCAGATTGGTATCCCTCGCGGCCCTTGGCCATGGTGAAG
